# Supplementary material for: Well-being and emotional labor for preschool teachers: The mediation of career commitment and the moderation of social support
Source: PLoS One. 2025 Apr 24;20(4):e0318027. doi: 10.1371/journal.pone.0318027 (PMC12021253; doi:10.1371/journal.pone.0318027)
Supplement: S1 File — (ZIP) [file pone.0318027.s001.zip]

Archive with 2 entries (1 files):
- S1_File/
- S1_File/Appendix independent samples t-Tests removed vs retained samples.xlsx
