# Supplementary material for: Well-being and emotional labor for preschool teachers: The mediation of career commitment and the moderation of social support
Source: PLoS One. 2025 Apr 24;20(4):e0318027. doi: 10.1371/journal.pone.0318027 (PMC12021253; doi:10.1371/journal.pone.0318027)
Supplement: S1 File — (ZIP) [file pone.0318027.s001.zip › S1_File/Appendix independent samples t-Tests removed vs retained samples.xlsx]

## Sheet: Sheet1
1=retained samples	0=removed samples
DATASET ACTIVATE DataSet4.
DATASET CLOSE DataSet5.
GET
FILE='D:\掉落率对比.sav'.
DATASET NAME DataSet8 WINDOW=FRONT.
DATASET ACTIVATE DataSet8.
SAVE OUTFILE='D:\掉落率对比.sav'
/COMPRESSED.
T-TEST GROUPS=Retention(1 0)
/MISSING=ANALYSIS
/VARIABLES=Sex Age Married Teachingexperience Educational Title Class Number Salary
interprofessional Location
/ES DISPLAY(TRUE)
/CRITERIA=CI(.95).
T-Test
Notes
Output Created		25-DEC-2024 13:49:50
Comments
Input	Data
	Active Dataset	DataSet8
	File Label	jamovi data set
	Filter	<none>
	Weight	<none>
	Split File	<none>
	N of Rows in Working Data File	401
Missing Value Handling	Definition of Missing	User defined missing values are treated as missing.
	Cases Used	Statistics for each analysis are based on the cases with no missing or out-of-range data for any variable in the analysis.
Syntax		T-TEST GROUPS=Retention(1 0) /MISSING=ANALYSIS /VARIABLES=Sex Age Married Teachingexperience Educational Title Class Number Salary interprofessional Location /ES DISPLAY(TRUE) /CRITERIA=CI(.95).
Resources	Processor Time	00:00:00.02
	Elapsed Time	00:00:00.02
Group Statistics
Retention		N	Mean	Std. Deviation	Std. Error Mean
Sex	1.00	363	1.92287	0.267174	0.014023
	.00	38	1.86842	0.34257	0.0555722
Age	1.00	361	29.964	6.14739	0.323547
	.00	35	30.4286	7.0096	1.18484
Married	1.00	363	1.3719	0.483979	0.0254023
	.00	38	1.39474	0.495355	0.0803573
teaching experience	1.00	363	5.54545	5.96259	0.312955
	.00	23	7.26087	7.62453	1.58982
educational background	1.00	363	2.4876	0.516828	0.0271264
	.00	38	2.5	0.506712	0.0821995
professional titles	1.00	363	1.43251	0.881198	0.0462509
	.00	38	1.36842	0.882902	0.143226
class number	1.00	363	2.26722	0.97635	0.0512451
	.00	38	2.31579	1.06809	0.173268
number of students	1.00	363	1.63636	0.608412	0.0319334
	.00	38	1.73684	0.82803	0.134324
Salary	1.00	363	3.36088	0.796617	0.0418115
	.00	38	3.57895	0.858395	0.13925
interprofessional or no	1.00	363	1.39394	0.489296	0.0256814
	.00	38	1.44737	0.503897	0.0817428
Preschool's Location	1.00	363	1.73554	0.567566	0.0297895
	.00	38	1.65789	0.534047	0.0866339
Independent Samples Test
		Levene's Test for Equality of Variances		t-test for Equality of Means
		F	Sig.	t	df	Sig. (2-tailed)	Mean Difference	Std. Error Difference	95% Confidence Interval of the Difference
									Lower	Upper
Sex	Equal variances assumed	4.88932	0.0275896	1.161	399	0.246335	0.054444	0.046894	-0.0377462	0.146634
	Equal variances not assumed			0.949922	41.8446	0.347607	0.054444	0.0573142	-0.0612334	0.170121
Age	Equal variances assumed	0.711847	0.399343	-0.421462	394	0.673647	-0.464583	1.10231	-2.63173	1.70256
	Equal variances not assumed			-0.378257	39.2391	0.707279	-0.464583	1.22822	-2.94841	2.01924
Married	Equal variances assumed	0.261246	0.609548	-0.276128	399	0.782593	-0.022836	0.0827007	-0.18542	0.139748
	Equal variances not assumed			-0.270965	44.7187	0.787665	-0.022836	0.0842767	-0.192608	0.146935
teaching experience	Equal variances assumed	2.38109	0.123636	-1.31431	384	0.189528	-1.71542	1.30519	-4.28162	0.850792
	Equal variances not assumed			-1.05868	23.7358	0.300401	-1.71542	1.62033	-5.06159	1.63076
educational background	Equal variances assumed	0.309193	0.578488	-0.140934	399	0.887993	-0.0123967	0.0879612	-0.185322	0.160529
	Equal variances not assumed			-0.143215	45.4427	0.886753	-0.0123967	0.0865598	-0.18669	0.161897
professional titles	Equal variances assumed	0.336647	0.562098	0.426465	399	0.669999	0.0640858	0.150272	-0.231338	0.35951
	Equal variances not assumed			0.425796	45.0689	0.672283	0.0640858	0.150508	-0.239041	0.367212
class number	Equal variances assumed	0.996001	0.318885	-0.289152	399	0.772616	-0.0485718	0.167981	-0.378809	0.281666
	Equal variances not assumed			-0.268818	43.7218	0.789334	-0.0485718	0.180687	-0.412788	0.315644
number of students	Equal variances assumed	5.16618	0.0235619	-0.932462	399	0.351662	-0.100478	0.107756	-0.312319	0.111362
	Equal variances not assumed			-0.727747	41.287	0.470875	-0.100478	0.138068	-0.379253	0.178296
Salary	Equal variances assumed	0.543543	0.461401	-1.59364	399	0.111808	-0.218066	0.136835	-0.487073	0.0509416
	Equal variances not assumed			-1.49985	43.9359	0.140806	-0.218066	0.145392	-0.511096	0.0749642
interprofessional or no	Equal variances assumed	0.985787	0.321376	-0.638649	399	0.523418	-0.053429	0.0836595	-0.217897	0.111039
	Equal variances not assumed			-0.623573	44.6202	0.536083	-0.053429	0.0856821	-0.226042	0.119184
Preschool's Location	Equal variances assumed	0.00256045	0.959669	0.806633	399	0.420358	0.0776425	0.0962549	-0.111588	0.266873
	Equal variances not assumed			0.84751	46.2007	0.40108	0.0776425	0.0916125	-0.106742	0.262027
Independent Samples Effect Sizes
		Standardizera	Point Estimate	95% Confidence Interval
				Lower	Upper
Sex	Cohen's d	0.275036	0.197952	-0.13663	0.532286
	Hedges' correction	0.275555	0.19758	-0.136373	0.531285
	Glass's delta	0.34257	0.158928	-0.178249	0.493989
Age	Cohen's d	6.2265	-0.0746138	-0.421588	0.272456
	Hedges' correction	6.23838	-0.0744716	-0.420785	0.271937
	Glass's delta	7.0096	-0.0662781	-0.413131	0.281544
Married	Cohen's d	0.485045	-0.0470802	-0.381243	0.287141
	Hedges' correction	0.485959	-0.0469916	-0.380525	0.286601
	Glass's delta	0.495355	-0.0461003	-0.38013	0.28855
teaching experience	Cohen's d	6.07011	-0.282601	-0.704319	0.139485
	Hedges' correction	6.08199	-0.282048	-0.702943	0.139213
	Glass's delta	7.62453	-0.224986	-0.649085	0.204075
educational background	Cohen's d	0.515898	-0.0240293	-0.358194	0.310166
	Hedges' correction	0.51687	-0.0239841	-0.357521	0.309582
	Glass's delta	0.506712	-0.024465	-0.358522	0.309922
professional titles	Cohen's d	0.881356	0.0727128	-0.261547	0.406881
	Hedges' correction	0.883017	0.072576	-0.261055	0.406116
	Glass's delta	0.882902	0.0725854	-0.262484	0.40668
class number	Cohen's d	0.985217	-0.0493007	-0.383463	0.284924
	Hedges' correction	0.987074	-0.0492079	-0.382742	0.284388
	Glass's delta	1.06809	-0.0454752	-0.379505	0.289166
number of students	Cohen's d	0.631997	-0.158986	-0.493244	0.175472
	Hedges' correction	0.633188	-0.158687	-0.492316	0.175141
	Glass's delta	0.82803	-0.121346	-0.455845	0.214775
Salary	Cohen's d	0.802546	-0.271718	-0.606255	0.0631589
	Hedges' correction	0.804058	-0.271207	-0.605115	0.0630401
	Glass's delta	0.858395	-0.254039	-0.591494	0.0867415
interprofessional or no	Cohen's d	0.490668	-0.10889	-0.443083	0.225439
	Hedges' correction	0.491593	-0.108685	-0.44225	0.225015
	Glass's delta	0.503897	-0.106032	-0.440363	0.229721
Preschool's Location	Cohen's d	0.564542	0.137532	-0.196866	0.471758
	Hedges' correction	0.565606	0.137273	-0.196496	0.47087
	Glass's delta	0.534047	0.145385	-0.191387	0.480218
a. The denominator used in estimating the effect sizes. Cohen's d uses the pooled standard deviation. Hedges' correction uses the pooled standard deviation, plus a correction factor. Glass's delta uses the sample standard deviation of the control group.
T-TEST GROUPS=Retention(1 0)
/MISSING=ANALYSIS
/VARIABLES=E1 E2 E3 E4 E5 E6 E7 E8 E9 E10
/ES DISPLAY(TRUE)
/CRITERIA=CI(.95).
T-Test
Notes
Output Created		25-DEC-2024 13:50:54
Comments
Input	Data
	Active Dataset	DataSet8
	File Label	jamovi data set
	Filter	<none>
	Weight	<none>
	Split File	<none>
	N of Rows in Working Data File	401
Missing Value Handling	Definition of Missing	User defined missing values are treated as missing.
	Cases Used	Statistics for each analysis are based on the cases with no missing or out-of-range data for any variable in the analysis.
Syntax		T-TEST GROUPS=Retention(1 0) /MISSING=ANALYSIS /VARIABLES=E1 E2 E3 E4 E5 E6 E7 E8 E9 E10 /ES DISPLAY(TRUE) /CRITERIA=CI(.95).
Resources	Processor Time	00:00:00.00
	Elapsed Time	00:00:00.02
Group Statistics
Retention		N	Mean	Std. Deviation	Std. Error Mean
Emotional Labor 1	1.00	363	4.11295	0.980992	0.0514887
	.00	38	3.89474	1.06007	0.171967
Emotional Labor 2	1.00	363	4.25895	0.875792	0.0459672
	.00	38	4.18421	0.98242	0.15937
Emotional Labor 3	1.00	363	3.20386	1.21332	0.0636827
	.00	38	3.31579	1.37753	0.223464
Emotional Labor 4	1.00	363	2.66667	1.35503	0.0711204
	.00	38	3.10526	1.35147	0.219237
Emotional Labor 5	1.00	363	3.33884	1.23856	0.0650077
	.00	38	3.39474	1.19773	0.194298
Emotional Labor 6	1.00	363	3.98898	1.01638	0.0533461
	.00	38	4.07895	0.941005	0.152651
Emotional Labor 7	1.00	363	4.38843	0.779983	0.0409385
	.00	38	4.13158	0.90557	0.146903
Emotional Labor 8	1.00	363	4.09091	0.974821	0.0511648
	.00	38	3.89474	1.22562	0.198821
Emotional Labor 9	1.00	363	3.95317	0.937559	0.0492091
	.00	38	4	0.986394	0.160014
Emotional Labor 10	1.00	363	4.10193	0.918245	0.0481953
	.00	38	4.07895	0.941005	0.152651
Independent Samples Test
		Levene's Test for Equality of Variances		t-test for Equality of Means
		F	Sig.	t	df	Sig. (2-tailed)	Mean Difference	Std. Error Difference	95% Confidence Interval of the Difference
									Lower	Upper
Emotional Labor 1	Equal variances assumed	0.0309651	0.860408	1.29459	399	0.19621	0.218211	0.168556	-0.113158	0.54958
	Equal variances not assumed			1.2156	43.8952	0.230636	0.218211	0.179509	-0.143591	0.580012
Emotional Labor 2	Equal variances assumed	0.430154	0.512291	0.494652	399	0.621118	0.0747426	0.151101	-0.222312	0.371797
	Equal variances not assumed			0.45062	43.3816	0.654508	0.0747426	0.165866	-0.259674	0.409159
Emotional Labor 3	Equal variances assumed	2.47914	0.116158	-0.533965	399	0.593663	-0.111933	0.209626	-0.524041	0.300176
	Equal variances not assumed			-0.481718	43.2247	0.632436	-0.111933	0.232361	-0.580464	0.356598
Emotional Labor 4	Equal variances assumed	0.142368	0.706138	-1.89887	399	0.0583022	-0.438596	0.230977	-0.892681	0.0154878
	Equal variances not assumed			-1.90294	45.1461	0.0634373	-0.438596	0.230484	-0.902773	0.0255803
Emotional Labor 5	Equal variances assumed	0.113664	0.736187	-0.265478	399	0.790778	-0.0558939	0.210541	-0.469801	0.358013
	Equal variances not assumed			-0.272806	45.6888	0.786231	-0.0558939	0.204885	-0.468381	0.356593
Emotional Labor 6	Equal variances assumed	0.828513	0.363252	-0.522629	399	0.601522	-0.0899667	0.172142	-0.428386	0.248453
	Equal variances not assumed			-0.556366	46.5182	0.580627	-0.0899667	0.161704	-0.415362	0.235429
Emotional Labor 7	Equal variances assumed	0.190343	0.662867	1.90096	399	0.0580277	0.256851	0.135116	-0.0087783	0.52248
	Equal variances not assumed			1.68426	42.9436	0.0993871	0.256851	0.152501	-0.0507075	0.564409
Emotional Labor 8	Equal variances assumed	1.97598	0.160593	1.14973	399	0.250944	0.196172	0.170625	-0.139264	0.531608
	Equal variances not assumed			0.955544	42.044	0.344765	0.196172	0.205299	-0.218125	0.61047
Emotional Labor 9	Equal variances assumed	0.246365	0.61992	-0.291524	399	0.770802	-0.046832	0.160645	-0.362648	0.268984
	Equal variances not assumed			-0.279744	44.2889	0.780976	-0.046832	0.16741	-0.384162	0.290498
Emotional Labor 10	Equal variances assumed	0.0430152	0.835803	0.146445	399	0.883644	0.022981	0.156926	-0.285523	0.331485
	Equal variances not assumed			0.143561	44.6986	0.886493	0.022981	0.160079	-0.299494	0.345456
Independent Samples Effect Sizes
		Standardizera	Point Estimate	95% Confidence Interval
				Lower	Upper
Emotional Labor 1	Cohen's d	0.988592	0.220729	-0.113936	0.555117
	Hedges' correction	0.990455	0.220314	-0.113721	0.554073
	Glass's delta	1.06007	0.205845	-0.132944	0.541913
Emotional Labor 2	Cohen's d	0.88622	0.0843387	-0.249941	0.418513
	Hedges' correction	0.88789	0.0841801	-0.249471	0.417726
	Glass's delta	0.98242	0.0760801	-0.259053	0.410191
Emotional Labor 3	Cohen's d	1.22947	-0.0910416	-0.42522	0.243251
	Hedges' correction	1.23179	-0.0908703	-0.42442	0.242793
	Glass's delta	1.37753	-0.0812563	-0.415396	0.253974
Emotional Labor 4	Cohen's d	1.3547	-0.32376	-0.658488	0.0113715
	Hedges' correction	1.35725	-0.323151	-0.657249	0.0113501
	Glass's delta	1.35147	-0.324534	-0.66465	0.0197575
Emotional Labor 5	Cohen's d	1.23483	-0.0452643	-0.379427	0.288955
	Hedges' correction	1.23716	-0.0451791	-0.378713	0.288411
	Glass's delta	1.19773	-0.0466664	-0.380696	0.287992
Emotional Labor 6	Cohen's d	1.00963	-0.0891088	-0.423286	0.24518
	Hedges' correction	1.01153	-0.0889412	-0.42249	0.244719
	Glass's delta	0.941005	-0.095607	-0.429846	0.239915
Emotional Labor 7	Cohen's d	0.792467	0.324115	-0.0110178	0.658845
	Hedges' correction	0.79396	0.323506	-0.0109971	0.657605
	Glass's delta	0.90557	0.283634	-0.0585345	0.622116
Emotional Labor 8	Cohen's d	1.00073	0.19603	-0.138545	0.53036
	Hedges' correction	1.00261	0.195661	-0.138284	0.529362
	Glass's delta	1.22562	0.16006	-0.177152	0.495141
Emotional Labor 9	Cohen's d	0.942194	-0.0497052	-0.383868	0.28452
	Hedges' correction	0.943969	-0.0496117	-0.383146	0.283984
	Glass's delta	0.986394	-0.0474779	-0.381508	0.287191
Emotional Labor 10	Cohen's d	0.920379	0.0249691	-0.309227	0.359134
	Hedges' correction	0.922113	0.0249221	-0.308645	0.358458
	Glass's delta	0.941005	0.0244218	-0.309965	0.358479
a. The denominator used in estimating the effect sizes. Cohen's d uses the pooled standard deviation. Hedges' correction uses the pooled standard deviation, plus a correction factor. Glass's delta uses the sample standard deviation of the control group.
T-TEST GROUPS=Retention(1 0)
/MISSING=ANALYSIS
/VARIABLES=O1 O2 O3 O4 O5 O6 O7
/ES DISPLAY(TRUE)
/CRITERIA=CI(.95).
T-Test
Notes
Output Created		25-DEC-2024 13:51:51
Comments
Input	Data
	Active Dataset	DataSet8
	File Label	jamovi data set
	Filter	<none>
	Weight	<none>
	Split File	<none>
	N of Rows in Working Data File	401
Missing Value Handling	Definition of Missing	User defined missing values are treated as missing.
	Cases Used	Statistics for each analysis are based on the cases with no missing or out-of-range data for any variable in the analysis.
Syntax		T-TEST GROUPS=Retention(1 0) /MISSING=ANALYSIS /VARIABLES=O1 O2 O3 O4 O5 O6 O7 /ES DISPLAY(TRUE) /CRITERIA=CI(.95).
Resources	Processor Time	00:00:00.00
	Elapsed Time	00:00:00.01
Group Statistics
Retention		N	Mean	Std. Deviation	Std. Error Mean
Career Commitment 1	1.00	363	3.5427	0.994582	0.052202
	.00	38	3.76316	0.852158	0.138238
Career Commitment 2	1.00	363	3.13223	1.12192	0.0588856
	.00	38	3.44737	0.950032	0.154116
Career Commitment 3	1.00	363	3.3416	1.17012	0.0614153
	.00	38	3.42105	1.22213	0.198255
Career Commitment 4	1.00	363	3.6584	1.04543	0.0548711
	.00	38	3.71053	1.01096	0.164
Career Commitment 5	1.00	363	3.3416	1.21869	0.0639645
	.00	38	3.36842	1.30324	0.211413
Career Commitment 6	1.00	363	3.65565	1.1321	0.0594197
	.00	38	3.73684	1.08264	0.175628
Career Commitment 7	1.00	363	3.36364	1.10997	0.0582586
	.00	38	3.5	1.10893	0.179892
Independent Samples Test
		Levene's Test for Equality of Variances		t-test for Equality of Means
		F	Sig.	t	df	Sig. (2-tailed)	Mean Difference	Std. Error Difference	95% Confidence Interval of the Difference
									Lower	Upper
Career Commitment 1	Equal variances assumed	3.50087	0.0620681	-1.31638	399	0.188804	-0.220458	0.167474	-0.549699	0.108783
	Equal variances not assumed			-1.49194	48.2046	0.142231	-0.220458	0.147766	-0.51753	0.0766133
Career Commitment 2	Equal variances assumed	0.301739	0.583102	-1.66949	399	0.0958051	-0.315137	0.188763	-0.686231	0.0559568
	Equal variances not assumed			-1.91013	48.4863	0.0620411	-0.315137	0.164982	-0.64677	0.0164959
Career Commitment 3	Equal variances assumed	0.264197	0.607536	-0.39659	399	0.691882	-0.0794548	0.200345	-0.473319	0.314409
	Equal variances not assumed			-0.382822	44.4002	0.703678	-0.0794548	0.20755	-0.497638	0.338729
Career Commitment 4	Equal variances assumed	0.58221	0.445898	-0.293309	399	0.769439	-0.0521241	0.177711	-0.401491	0.297243
	Equal variances not assumed			-0.301407	45.689	0.764472	-0.0521241	0.172936	-0.40029	0.296042
Career Commitment 5	Equal variances assumed	0.201274	0.653938	-0.128239	399	0.898024	-0.0268233	0.209166	-0.438029	0.384382
	Equal variances not assumed			-0.121439	44.0463	0.903896	-0.0268233	0.220878	-0.471961	0.418314
Career Commitment 6	Equal variances assumed	1.51913	0.218477	-0.422323	399	0.673017	-0.0811947	0.192258	-0.459159	0.29677
	Equal variances not assumed			-0.437926	45.8937	0.663494	-0.0811947	0.185408	-0.454424	0.292035
Career Commitment 7	Equal variances assumed	0.0175562	0.894656	-0.720603	399	0.471576	-0.136364	0.189235	-0.508387	0.235659
	Equal variances not assumed			-0.721154	45.1174	0.474535	-0.136364	0.189091	-0.517185	0.244458
Independent Samples Effect Sizes
		Standardizera	Point Estimate	95% Confidence Interval
				Lower	Upper
Career Commitment 1	Cohen's d	0.982244	-0.224443	-0.558841	0.110235
	Hedges' correction	0.984095	-0.224021	-0.55779	0.110028
	Glass's delta	0.852158	-0.258706	-0.596314	0.0822855
Career Commitment 2	Cohen's d	1.10711	-0.284649	-0.61923	0.0502869
	Hedges' correction	1.10919	-0.284114	-0.618066	0.0501923
	Glass's delta	0.950032	-0.331712	-0.672141	0.0129761
Career Commitment 3	Cohen's d	1.17504	-0.0676189	-0.401785	0.266632
	Hedges' correction	1.17725	-0.0674918	-0.40103	0.266131
	Glass's delta	1.22213	-0.0650135	-0.399078	0.269925
Career Commitment 4	Cohen's d	1.04229	-0.0500094	-0.384172	0.284216
	Hedges' correction	1.04425	-0.0499153	-0.383449	0.283681
	Glass's delta	1.01096	-0.0515588	-0.385593	0.283169
Career Commitment 5	Cohen's d	1.22677	-0.0218649	-0.356031	0.312328
	Hedges' correction	1.22909	-0.0218238	-0.355361	0.311741
	Glass's delta	1.30324	-0.020582	-0.354652	0.313765
Career Commitment 6	Cohen's d	1.1276	-0.0720064	-0.406175	0.262252
	Hedges' correction	1.12973	-0.071871	-0.405411	0.261759
	Glass's delta	1.08264	-0.0749966	-0.409102	0.260117
Career Commitment 7	Cohen's d	1.10988	-0.122864	-0.457071	0.211498
	Hedges' correction	1.11197	-0.122632	-0.456211	0.2111
	Glass's delta	1.10893	-0.122968	-0.457486	0.213194
a. The denominator used in estimating the effect sizes. Cohen's d uses the pooled standard deviation. Hedges' correction uses the pooled standard deviation, plus a correction factor. Glass's delta uses the sample standard deviation of the control group.
T-TEST GROUPS=Retention(1 0)
/MISSING=ANALYSIS
/VARIABLES=S1 S2 S3 S4 S5A S5B S5C S5D S5E S5Total S6 S7 S8 S9 S10
/ES DISPLAY(TRUE)
/CRITERIA=CI(.95).
T-Test
Notes
Output Created		25-DEC-2024 13:53:10
Comments
Input	Data
	Active Dataset	DataSet8
	File Label	jamovi data set
	Filter	<none>
	Weight	<none>
	Split File	<none>
	N of Rows in Working Data File	401
Missing Value Handling	Definition of Missing	User defined missing values are treated as missing.
	Cases Used	Statistics for each analysis are based on the cases with no missing or out-of-range data for any variable in the analysis.
Syntax		T-TEST GROUPS=Retention(1 0) /MISSING=ANALYSIS /VARIABLES=S1 S2 S3 S4 S5A S5B S5C S5D S5E S5Total S6 S7 S8 S9 S10 /ES DISPLAY(TRUE) /CRITERIA=CI(.95).
Resources	Processor Time	00:00:00.00
	Elapsed Time	00:00:00.02
Group Statistics
Retention		N	Mean	Std. Deviation	Std. Error Mean
Social Support 1	1.00	363	2.48209	0.737012	0.0386831
	.00	38	2.5	0.68773	0.111565
Social Support 2	1.00	363	3.33058	1.09788	0.0576236
	.00	38	2.84211	1.40513	0.227942
Social Support 3	1.00	363	2.01102	1.04849	0.0550313
	.00	38	2.26316	1.201	0.194827
Social Support 4	1.00	363	2.8843	0.826262	0.0433675
	.00	38	2.94737	0.868281	0.140854
Social Support 5A	1.00	363	3.03306	1.21182	0.0636043
	.00	38	3.26316	1.13147	0.183549
Social Support 5B	1.00	363	3.63912	0.716276	0.0375947
	.00	38	3.65789	0.708112	0.114871
Social Support 5C	1.00	363	2.57576	1.39718	0.073333
	.00	38	2.76316	1.3643	0.221318
Social Support 5D	1.00	363	3.13499	1.09795	0.0576272
	.00	38	3.36842	0.970401	0.15742
Social Support 5E	1.00	363	2.7741	1.15806	0.0607822
	.00	38	2.89474	1.15757	0.187783
Social Support 5Total	1.00	363	15.157	4.01862	0.210923
	.00	38	15.9474	3.68303	0.597467
Social Support 6	1.00	363	2.63912	1.33971	0.0703165
	.00	38	2.84211	1.70097	0.275935
Social Support 7	1.00	363	2.73278	1.37367	0.0720988
	.00	38	3	1.50674	0.244426
Social Support 8	1.00	363	2.26722	0.82616	0.0433622
	.00	38	2.21053	0.843349	0.136809
Social Support 9	1.00	363	2.7741	0.888037	0.0466098
	.00	38	2.84211	0.916112	0.148613
Social Support 10	1.00	363	2.70523	0.843336	0.0442637
	.00	38	2.94737	0.984951	0.15978
Independent Samples Test
		Levene's Test for Equality of Variances		t-test for Equality of Means
		F	Sig.	t	df	Sig. (2-tailed)	Mean Difference	Std. Error Difference	95% Confidence Interval of the Difference
									Lower	Upper
Social Support 1	Equal variances assumed	0.401914	0.526466	-0.143359	399	0.886079	-0.0179063	0.124906	-0.263462	0.22765
	Equal variances not assumed			-0.151645	46.3628	0.880125	-0.0179063	0.118081	-0.25554	0.219727
Social Support 2	Equal variances assumed	15.0315	0.000123608	2.53558	399	0.0116068	0.488473	0.192647	0.109743	0.867204
	Equal variances not assumed			2.07761	41.8628	0.0439168	0.488473	0.235113	0.0139494	0.962997
Social Support 3	Equal variances assumed	3.40226	0.0658481	-1.39045	399	0.165168	-0.252139	0.181336	-0.608633	0.104356
	Equal variances not assumed			-1.24544	43.1116	0.219698	-0.252139	0.20245	-0.660388	0.156111
Social Support 4	Equal variances assumed	0.019	0.890436	-0.445548	399	0.656166	-0.0630709	0.141558	-0.341364	0.215222
	Equal variances not assumed			-0.427951	44.3067	0.67076	-0.0630709	0.147379	-0.360035	0.233894
Social Support 5A	Equal variances assumed	0.447073	0.504115	-1.12033	399	0.263245	-0.2301	0.205385	-0.633873	0.173672
	Equal variances not assumed			-1.18451	46.3511	0.242248	-0.2301	0.194257	-0.621039	0.160839
Social Support 5B	Equal variances assumed	0.0816467	0.775226	-0.153907	399	0.877761	-0.0187763	0.121997	-0.258614	0.221062
	Equal variances not assumed			-0.155347	45.2976	0.877238	-0.0187763	0.120866	-0.26217	0.224617
Social Support 5C	Equal variances assumed	1.98265	0.15989	-0.788368	399	0.43095	-0.1874	0.237707	-0.654714	0.279914
	Equal variances not assumed			-0.803771	45.5144	0.425707	-0.1874	0.233151	-0.656845	0.282044
Social Support 5D	Equal variances assumed	1.64842	0.199919	-1.25982	399	0.20847	-0.233435	0.185292	-0.597705	0.130835
	Equal variances not assumed			-1.39251	47.494	0.170254	-0.233435	0.167636	-0.570583	0.103713
Social Support 5E	Equal variances assumed	0.787688	0.375335	-0.610974	399	0.541564	-0.120632	0.197442	-0.508789	0.267525
	Equal variances not assumed			-0.611183	45.1086	0.544147	-0.120632	0.197375	-0.518139	0.276875
Social Support 5Total	Equal variances assumed	1.38584	0.23981	-1.16214	399	0.245873	-0.790344	0.680076	-2.12732	0.546636
	Equal variances not assumed			-1.24738	46.7231	0.218476	-0.790344	0.633605	-2.06519	0.484504
Social Support 6	Equal variances assumed	6.67786	0.0101163	-0.864457	399	0.387857	-0.202987	0.234814	-0.664615	0.258641
	Equal variances not assumed			-0.712852	41.9434	0.479884	-0.202987	0.284753	-0.777665	0.371691
Social Support 7	Equal variances assumed	1.62537	0.203087	-1.13033	399	0.259017	-0.267218	0.236407	-0.731977	0.197542
	Equal variances not assumed			-1.04858	43.6849	0.300138	-0.267218	0.254838	-0.780914	0.246478
Social Support 8	Equal variances assumed	0.321885	0.570796	0.40168	399	0.688135	0.0566913	0.141136	-0.220771	0.334154
	Equal variances not assumed			0.395015	44.7612	0.694708	0.0566913	0.143517	-0.232409	0.345791
Social Support 9	Equal variances assumed	0.00892774	0.92477	-0.44778	399	0.654555	-0.0680006	0.151861	-0.366549	0.230548
	Equal variances not assumed			-0.436599	44.5929	0.664509	-0.0680006	0.155751	-0.381778	0.245776
Social Support 10	Equal variances assumed	2.57186	0.109571	-1.65622	399	0.0984627	-0.242134	0.146197	-0.529546	0.0452776
	Equal variances not assumed			-1.46042	42.8712	0.151466	-0.242134	0.165798	-0.576527	0.0922582
Independent Samples Effect Sizes
		Standardizera	Point Estimate	95% Confidence Interval
				Lower	Upper
Social Support 1	Cohen's d	0.732582	-0.0244428	-0.358608	0.309753
	Hedges' correction	0.733962	-0.0243968	-0.357933	0.30917
	Glass's delta	0.68773	-0.0260369	-0.36009	0.308367
Social Support 2	Cohen's d	1.12989	0.43232	0.0965323	0.767569
	Hedges' correction	1.13202	0.431506	0.0963507	0.766126
	Glass's delta	1.40513	0.347635	0.00204198	0.688785
Social Support 3	Cohen's d	1.06355	-0.237073	-0.571505	0.0976557
	Hedges' correction	1.06555	-0.236627	-0.57043	0.097472
	Glass's delta	1.201	-0.209941	-0.546114	0.129004
Social Support 4	Cohen's d	0.830248	-0.0759664	-0.410136	0.258299
	Hedges' correction	0.831812	-0.0758235	-0.409365	0.257813
	Glass's delta	0.868281	-0.0726388	-0.406734	0.262432
Social Support 5A	Cohen's d	1.2046	-0.191018	-0.525337	0.14354
	Hedges' correction	1.20687	-0.190659	-0.524349	0.14327
	Glass's delta	1.13147	-0.203364	-0.53937	0.135332
Social Support 5B	Cohen's d	0.715523	-0.0262413	-0.360406	0.307956
	Hedges' correction	0.716871	-0.026192	-0.359728	0.307377
	Glass's delta	0.708112	-0.026516	-0.360568	0.307893
Social Support 5C	Cohen's d	1.39417	-0.134418	-0.468639	0.199973
	Hedges' correction	1.39679	-0.134165	-0.467758	0.199596
	Glass's delta	1.3643	-0.13736	-0.472071	0.199185
Social Support 5D	Cohen's d	1.08675	-0.214801	-0.549175	0.119841
	Hedges' correction	1.0888	-0.214397	-0.548142	0.119616
	Glass's delta	0.970401	-0.240555	-0.577586	0.0996344
Social Support 5E	Cohen's d	1.15801	-0.104172	-0.438361	0.230147
	Hedges' correction	1.16019	-0.103976	-0.437536	0.229715
	Glass's delta	1.15757	-0.104211	-0.438526	0.2315
Social Support 5Total	Cohen's d	3.98869	-0.198146	-0.532481	0.136436
	Hedges' correction	3.99621	-0.197774	-0.531479	0.136179
	Glass's delta	3.68303	-0.214591	-0.550884	0.124535
Social Support 6	Cohen's d	1.3772	-0.147391	-0.481631	0.187034
	Hedges' correction	1.3798	-0.147114	-0.480725	0.186682
	Glass's delta	1.70097	-0.119336	-0.45381	0.216736
Social Support 7	Cohen's d	1.38654	-0.192722	-0.527045	0.141842
	Hedges' correction	1.38916	-0.192359	-0.526053	0.141575
	Glass's delta	1.50674	-0.177348	-0.512764	0.160423
Social Support 8	Cohen's d	0.827769	0.0684868	-0.265766	0.402654
	Hedges' correction	0.829329	0.068358	-0.265266	0.401896
	Glass's delta	0.843349	0.0672217	-0.267754	0.401294
Social Support 9	Cohen's d	0.890677	-0.076347	-0.410517	0.257919
	Hedges' correction	0.892356	-0.0762034	-0.409745	0.257434
	Glass's delta	0.916112	-0.0742274	-0.40833	0.260872
Social Support 10	Cohen's d	0.857453	-0.282388	-0.616961	0.0525378
	Hedges' correction	0.859069	-0.281857	-0.615801	0.052439
	Glass's delta	0.984951	-0.245834	-0.583028	0.0945838
a. The denominator used in estimating the effect sizes. Cohen's d uses the pooled standard deviation. Hedges' correction uses the pooled standard deviation, plus a correction factor. Glass's delta uses the sample standard deviation of the control group.
T-TEST GROUPS=Retention(1 0)
/MISSING=ANALYSIS
/VARIABLES=H1 H2 H3 H4 H5 H6 H7 H8 H9 H_10 H11 H12 H13 H14 H15 H16 H17 H18
/ES DISPLAY(TRUE)
/CRITERIA=CI(.95).
T-Test
Notes
Output Created		25-DEC-2024 13:54:21
Comments
Input	Data
	Active Dataset	DataSet8
	File Label	jamovi data set
	Filter	<none>
	Weight	<none>
	Split File	<none>
	N of Rows in Working Data File	401
Missing Value Handling	Definition of Missing	User defined missing values are treated as missing.
	Cases Used	Statistics for each analysis are based on the cases with no missing or out-of-range data for any variable in the analysis.
Syntax		T-TEST GROUPS=Retention(1 0) /MISSING=ANALYSIS /VARIABLES=H1 H2 H3 H4 H5 H6 H7 H8 H9 H_10 H11 H12 H13 H14 H15 H16 H17 H18 /ES DISPLAY(TRUE) /CRITERIA=CI(.95).
Resources	Processor Time	00:00:00.00
	Elapsed Time	00:00:00.02
Group Statistics
Retention		N	Mean	Std. Deviation	Std. Error Mean
General Well-Being 1	1.00	363	3.79063	1.17535	0.0616901
	.00	38	4.10526	1.03426	0.16778
General Well-Being 2	1.00	363	3.42149	0.908086	0.0476621
	.00	38	3.78947	0.810669	0.131508
General Well-Being 3	1.00	363	4.0303	0.992606	0.0520983
	.00	38	4.10526	0.894109	0.145044
General Well-Being 4	1.00	363	4.28926	1.13048	0.0593347
	.00	38	4.71053	0.9273	0.150428
General Well-Being 5	1.00	363	3.03581	1.11064	0.0582935
	.00	38	3.34211	1.14553	0.185829
General Well-Being 6	1.00	363	3.2314	1.10818	0.0581646
	.00	38	3.39474	1.07903	0.175041
General Well-Being 7	1.00	363	3.93388	0.783837	0.0411408
	.00	38	4.07895	0.539348	0.0874938
General Well-Being 8	1.00	363	4.10468	1.06944	0.0561312
	.00	38	4.23684	0.99822	0.161933
General Well-Being 9	1.00	363	3.32507	1.38823	0.0728633
	.00	38	3.60526	1.22009	0.197925
General Well-Being 10	1.00	363	4.58953	1.07949	0.0566587
	.00	38	4.78947	0.990711	0.160715
General Well-Being 11	1.00	363	3.26722	1.19977	0.0629716
	.00	38	3.47368	1.33025	0.215795
General Well-Being 12	1.00	363	4.32231	1.03434	0.0542888
	.00	38	4.34211	0.937977	0.15216
General Well-Being 13	1.00	363	3.95317	1.16368	0.0610774
	.00	38	4.05263	1.16125	0.18838
General Well-Being 14	1.00	363	3.8843	1.13354	0.0594955
	.00	38	4.05263	0.984951	0.15978
General Well-Being 15	1.00	363	3.31956	2.59671	0.136292
	.00	27	2.37037	2.49843	0.480824
General Well-Being 16	1.00	363	5.49311	2.7233	0.142936
	.00	23	6.3913	3.28549	0.685073
General Well-Being 17	1.00	363	6.12121	2.68445	0.140897
	.00	26	6.76923	3.02401	0.593056
General Well-Being 18	1.00	363	6.56198	2.45813	0.129019
	.00	25	6.88	2.89137	0.578273
Independent Samples Test
		Levene's Test for Equality of Variances		t-test for Equality of Means
		F	Sig.	t	df	Sig. (2-tailed)	Mean Difference	Std. Error Difference	95% Confidence Interval of the Difference
									Lower	Upper
General Well-Being 1	Equal variances assumed	1.52979	0.216871	-1.5867	399	0.113372	-0.31463	0.198291	-0.704456	0.0751967
	Equal variances not assumed			-1.76005	47.5916	0.0848252	-0.31463	0.178762	-0.674134	0.0448744
General Well-Being 2	Equal variances assumed	0.920147	0.338017	-2.39941	399	0.0168792	-0.367986	0.153365	-0.669491	-0.0664816
	Equal variances not assumed			-2.63076	47.2752	0.0114655	-0.367986	0.139878	-0.649342	-0.0866302
General Well-Being 3	Equal variances assumed	0.37392	0.541224	-0.446846	399	0.655229	-0.0749601	0.167754	-0.404752	0.254832
	Equal variances not assumed			-0.486386	47.0831	0.62895	-0.0749601	0.154116	-0.384988	0.235068
General Well-Being 4	Equal variances assumed	0.859326	0.354488	-2.21953	399	0.0270121	-0.42127	0.189801	-0.794406	-0.0481346
	Equal variances not assumed			-2.60514	49.2867	0.0121084	-0.42127	0.161707	-0.746185	-0.0963554
General Well-Being 5	Equal variances assumed	0.975908	0.32381	-1.61271	399	0.107599	-0.306293	0.189925	-0.679671	0.0670855
	Equal variances not assumed			-1.57268	44.596	0.12286	-0.306293	0.194758	-0.698653	0.0860678
General Well-Being 6	Equal variances assumed	0.0890891	0.765494	-0.866523	399	0.386724	-0.163332	0.188491	-0.533892	0.207228
	Equal variances not assumed			-0.885499	45.5652	0.380537	-0.163332	0.184452	-0.53471	0.208046
General Well-Being 7	Equal variances assumed	4.86719	0.0279413	-1.11295	399	0.266402	-0.145063	0.130342	-0.401305	0.111179
	Equal variances not assumed			-1.50039	54.896	0.139244	-0.145063	0.0966836	-0.33883	0.0487035
General Well-Being 8	Equal variances assumed	0.0426399	0.83651	-0.729156	399	0.466334	-0.132159	0.181249	-0.488482	0.224164
	Equal variances not assumed			-0.771122	46.3572	0.444548	-0.132159	0.171385	-0.477068	0.21275
General Well-Being 9	Equal variances assumed	0.349793	0.554565	-1.19647	399	0.232224	-0.280194	0.234184	-0.740583	0.180195
	Equal variances not assumed			-1.3285	47.619	0.190345	-0.280194	0.210911	-0.704346	0.143958
General Well-Being 10	Equal variances assumed	2.26738	0.132914	-1.09435	399	0.274461	-0.199942	0.182704	-0.559124	0.15924
	Equal variances not assumed			-1.1733	46.695	0.246624	-0.199942	0.170409	-0.542821	0.142937
General Well-Being 11	Equal variances assumed	1.87496	0.171678	-0.998747	399	0.318523	-0.206467	0.206726	-0.612874	0.199941
	Equal variances not assumed			-0.918466	43.5375	0.363435	-0.206467	0.224795	-0.659647	0.246714
General Well-Being 12	Equal variances assumed	0.264203	0.607532	-0.113159	399	0.909961	-0.0197912	0.174897	-0.363627	0.324044
	Equal variances not assumed			-0.122505	46.9418	0.903022	-0.0197912	0.161555	-0.344808	0.305226
General Well-Being 13	Equal variances assumed	0.241066	0.623707	-0.501403	399	0.616364	-0.0994635	0.198371	-0.489446	0.290519
	Equal variances not assumed			-0.502255	45.1369	0.61793	-0.0994635	0.198034	-0.498291	0.299364
General Well-Being 14	Equal variances assumed	2.08193	0.149836	-0.881043	399	0.378825	-0.168334	0.191062	-0.543948	0.20728
	Equal variances not assumed			-0.987311	47.8774	0.328454	-0.168334	0.170498	-0.511165	0.174497
General Well-Being 15	Equal variances assumed	0.393883	0.530635	1.83703	388	0.0669707	0.949189	0.516699	-0.0666907	1.96507
	Equal variances not assumed			1.89926	30.3318	0.0670769	0.949189	0.499767	-0.071003	1.96938
General Well-Being 16	Equal variances assumed	1.67427	0.196465	-1.51427	384	0.130781	-0.898191	0.593153	-2.06443	0.268043
	Equal variances not assumed			-1.28345	23.9544	0.211612	-0.898191	0.699825	-2.34271	0.546323
General Well-Being 17	Equal variances assumed	1.12731	0.289012	-1.17885	387	0.239184	-0.648019	0.549706	-1.7288	0.432766
	Equal variances not assumed			-1.06309	27.8957	0.29686	-0.648019	0.609564	-1.89686	0.600826
General Well-Being 18	Equal variances assumed	2.76904	0.0969155	-0.61835	386	0.53671	-0.318017	0.514299	-1.32919	0.693161
	Equal variances not assumed			-0.536745	26.4445	0.595931	-0.318017	0.592491	-1.5349	0.898871
Independent Samples Effect Sizes
		Standardizera	Point Estimate	95% Confidence Interval
				Lower	Upper
General Well-Being 1	Cohen's d	1.16299	-0.270535	-0.605068	0.0643366
	Hedges' correction	1.16518	-0.270026	-0.60393	0.0642156
	Glass's delta	1.03426	-0.304206	-0.643479	0.0390009
General Well-Being 2	Cohen's d	0.899496	-0.409102	-0.744226	-0.0734695
	Hedges' correction	0.901191	-0.408333	-0.742826	-0.0733313
	Glass's delta	0.810669	-0.453929	-0.800838	-0.101419
General Well-Being 3	Cohen's d	0.983887	-0.0761877	-0.410358	0.258078
	Hedges' correction	0.985742	-0.0760444	-0.409586	0.257592
	Glass's delta	0.894109	-0.0838378	-0.417993	0.251443
General Well-Being 4	Cohen's d	1.1132	-0.378433	-0.713402	-0.0429918
	Hedges' correction	1.1153	-0.377721	-0.71206	-0.0429109
	Glass's delta	0.9273	-0.454297	-0.801229	-0.101761
General Well-Being 5	Cohen's d	1.11392	-0.274968	-0.609516	0.0599234
	Hedges' correction	1.11602	-0.274451	-0.608369	0.0598107
	Glass's delta	1.14553	-0.267381	-0.605282	0.0740097
General Well-Being 6	Cohen's d	1.10551	-0.147743	-0.481984	0.186682
	Hedges' correction	1.1076	-0.147465	-0.481077	0.186331
	Glass's delta	1.07903	-0.15137	-0.4863	0.185578
General Well-Being 7	Cohen's d	0.764462	-0.189758	-0.524075	0.144795
	Hedges' correction	0.765903	-0.189401	-0.523089	0.144523
	Glass's delta	0.539348	-0.26896	-0.606916	0.0725048
General Well-Being 8	Cohen's d	1.06304	-0.124322	-0.458531	0.210043
	Hedges' correction	1.06504	-0.124088	-0.457669	0.209648
	Glass's delta	0.99822	-0.132395	-0.467035	0.204015
General Well-Being 9	Cohen's d	1.37351	-0.203999	-0.538347	0.130604
	Hedges' correction	1.37609	-0.203616	-0.537334	0.130358
	Glass's delta	1.22009	-0.22965	-0.566359	0.11008
General Well-Being 10	Cohen's d	1.07157	-0.186588	-0.520898	0.147955
	Hedges' correction	1.07359	-0.186237	-0.519918	0.147677
	Glass's delta	0.990711	-0.201817	-0.537785	0.136821
General Well-Being 11	Cohen's d	1.21246	-0.170287	-0.504565	0.164204
	Hedges' correction	1.21474	-0.169967	-0.503616	0.163895
	Glass's delta	1.33025	-0.155209	-0.490204	0.181854
General Well-Being 12	Cohen's d	1.02579	-0.0192937	-0.35346	0.314897
	Hedges' correction	1.02772	-0.0192574	-0.352795	0.314305
	Glass's delta	0.937977	-0.0210999	-0.355168	0.313252
General Well-Being 13	Cohen's d	1.16346	-0.0854897	-0.419665	0.248792
	Hedges' correction	1.16565	-0.0853289	-0.418875	0.248324
	Glass's delta	1.16125	-0.085652	-0.419819	0.249664
General Well-Being 14	Cohen's d	1.12059	-0.150219	-0.484463	0.184214
	Hedges' correction	1.1227	-0.149936	-0.483552	0.183867
	Glass's delta	0.984951	-0.170906	-0.506192	0.166651
General Well-Being 15	Cohen's d	2.59024	0.366448	-0.0256073	0.758033
	Hedges' correction	2.59526	0.365739	-0.0255578	0.756567
	Glass's delta	2.49843	0.379914	-0.0277416	0.780756
General Well-Being 16	Cohen's d	2.75861	-0.325596	-0.747442	0.096673
	Hedges' correction	2.76401	-0.324959	-0.745981	0.096484
	Glass's delta	3.28549	-0.273381	-0.699411	0.158614
General Well-Being 17	Cohen's d	2.70767	-0.239327	-0.637438	0.159092
	Hedges' correction	2.71293	-0.238863	-0.636201	0.158784
	Glass's delta	3.02401	-0.214291	-0.614477	0.190068
General Well-Being 18	Cohen's d	2.48727	-0.127858	-0.533142	0.277592
	Hedges' correction	2.49212	-0.127609	-0.532105	0.277052
	Glass's delta	2.89137	-0.109988	-0.515302	0.297591
a. The denominator used in estimating the effect sizes. Cohen's d uses the pooled standard deviation. Hedges' correction uses the pooled standard deviation, plus a correction factor. Glass's delta uses the sample standard deviation of the control group.
